# Supplementary material for: Nutrition and Immunity in Perinatal Hypoxic-Ischemic Injury
Source: Nutrients. 2022 Jul 1;14(13):2747. doi: 10.3390/nu14132747 (PMC9269416; doi:10.3390/nu14132747)
Supplement: Supplementary file 1 [file nutrients-14-02747-s001.zip]

Archive with 1 entries (1 files):
- nutrients-1773236-supplementary.pdf
